# Supplementary material for: Maternal Vitamin D Status and Gestational Weight Gain as Correlates of Neonatal Bone Mass in Healthy Term Breastfed Young Infants from Montreal, Canada
Source: Nutrients. 2021 Nov 23;13(12):4189. doi: 10.3390/nu13124189 (PMC8708298; doi:10.3390/nu13124189)
Supplement: Supplementary file 1 [file nutrients-13-04189-s001.zip]

Archive with 1 entries (1 files):
- nutrients-1453636-supplementary.pdf
